# Supplementary material for: O-GlcNAcylation licenses RNF166 to degrade the M protein of porcine coronaviruses
Source: PLoS Pathog. 2026 Jun 25;22(6):e1014301. doi: 10.1371/journal.ppat.1014301 (PMC13298740; doi:10.1371/journal.ppat.1014301)
Supplement: S1 Table — (XLSX) [file ppat.1014301.s011.xlsx]

## Sheet: S1 Table
	S1 Table. Primers used for plasmid construction.
	Name	Sequence (5’—3’)
	RNF166-F	GATTACAAGGATGACGACGATAAGATGGCGATGTTCCGCAG
	RNF166-R	TTAATTAAGATCTGCTAGTCAGCAGGAGCCCGG
	RNF166-157A-F	GGGGTGACCCCAGCTGCGAGAGCGCCAACT
	RNF166-157A-R	AGTTGGCGCTCTCGCAGCTGGGGTCACCCC
	OGT-F	TACCCATACGATGTTCCAGATTACGCTATGGCGTCTTCCGTGGGCAAC
	OGT-R	AAGATCTGCTAGCTCGAGTTAGGCCGACTCAGTGAC
	OGA-F	TCTCAGAGGAGGACCTGATGGTGCAGAAGGAGAGC
	OGA-R	ATTAATTAGATCTGCTAGTCACAGGCTCCGGCC
	OGT-DP1-F	GACTTTGGGAATCATTTCCCTACTTCTCACCT
	OGT-DP1-R	AGGTGAGAAGTAGGGAAATGATTCCCAAAGTC
	OGT-DP2-F	TTAATCAGTTATATAAAATGATTGACCCTTCTA
	OGT-DP2-R	TAGAAGGGTCAATCATTTTATATAACTGATTAA
	229E-M-F	TACCCATACGATGTTCCAGATTACGCTATGTCAAATGACAATTG
	229E-M-R	AAGATCTGCTAGCTCGAGGAAAAAATGAAGCAATCTTTCG
	SARS-CoV2-M-F	TACCCATACGATGTTCCAGATTACGCTATGGCAGATTCCAACGGTAC
	SARS-CoV2-M-R	AAGATCTGCTAGCTCGAGCTGTACAAGCAAAGCAATATTG
	MHV-M-F	TACCCATACGATGTTCCAGATTACGCTATGAGTAGTACTACTCAGGCCCC
	MHV-M-R	AAGATCTGCTAGCTCGAGGATTCTCAACAATGCGGTGTC
	PEDV-M-F	TACCCATACGATGTCTAACGGTTCTATT
	PEDV-M-R	AAGATCTGCTAGCTCGAGGGACTAAATGAAGCACTTTCTC
	PEDV-M-K202R-F	CTATGTCCGGTCCCGTCACGGCGACTACTC
	PEDV-M-K202R-R	GAGTAGTCGCCGTGACGGGACCGGACATAG
	TGEV-M-F	TACCCATACGATGTTCCAGATTACGCTATGAAGATTTTGTTGATATTAGCGTG
	TGEV-M-R	AAGATCTGCTAGCTCGAGTACCATATGTAATAATTTTTCTTGCTC
	TGEV-M-K239R-F	CTTACTATGTAAAATCTAGGGCTGGTGATTACTCAACA
	TGEV-M-K239R-R	TGTTGAGTAATCACCAGCCCTAGATTTTACATAGTAAG
	SADS-CoV-M-F	TACCCATACGATGTTCCAGATTACGCTATGAGTACTGATTCTAACAACACGG
	SADS-CoV-M-R	AAGATCTGCTAGCTCGAGGACTAAATGCAGCAATCTGTCATTTTC
	SADS-CoV-M-K246R-F	CTTTTTATGGCAGAAGTCGTCATGGTGACTATT
	SADS-CoV-M-K246R-R	AATAGTCACCATGACGACTTCTGCCATAAAAAG
	PDCoV-M-F	TACCCATACGATGTTCCAGATTACGCTATGTCTGACGCAGAAGAG
	PDCoV-M-R	AAGATCTGCTAGCTCGAGCATATACTTATACAGGCGAGCG
	PDCoV-M-K38R-F	TGTGATCTATGTTATTGCTCTTATTCTGCTT
	PDCoV-M-K38R-R	AAGCAGAATAAGAGCAATAACATAGATCACA
	PDCoV-M-K63R-F	CAATGAAAACTGCGTCCTTGCGAGATGATCTGTCAACT
	PDCoV-M-K63R-R	AGTTGACAGATCATCTCGCAAGGACGCAGTTTTCATTG
	PDCoV-M-K64R-F	AGTTGACAGATCATCTAAGCGCGACGCAGTTTTCATTGTGTCC
	PDCoV-M-K64R-R	GGACACAATGAAAACTGCGTCGCGCTTAGATGATCTGTCAACT
	PDCoV-M-K84R-F	TCATATCCTGGGCCGCTTACTGGTATGACTCAA
	PDCoV-M-K84R-R	TTGAGTCATACCAGTAAGCGGCCCAGGATATGA
	PDCoV-M-K95R-F	TCGTTTATTAATGGCTACCAGATCTGCATG
	PDCoV-M-K95R-R	CATGCAGATCTGGTAGCCATTAATAAACGA
	PDCoV-M-K136R-F	GTCGTTCGCCATGGCAAGCTCAAGCTACAT
	PDCoV-M-K136R-R	ATGTAGCTTGAGCTTGCCATGGCGAACGAC
	PDCoV-M-K139R-F	GTCGTTAAGCATGGCCGCCTCAAGCTACAT
	PDCoV-M-K139R-R	ATGTAGCTTGAGGCGGCCATGCTTAACGAC
	PDCoV-M-K141R-F	GTCGTTAAGCATGGCAAGCTCCGCCTACAT
	PDCoV-M-K141R-R	ATGTAGGCGGAGCTTGCCATGCTTAACGAC
	PDCoV-M-K174R-F	CACTACACTTTTCGCAAACCTGTG
	PDCoV-M-K174R-R	CACAGGTTTGCGAAAAGTGTAGTG
	PDCoV-M-K175R-F	CACTACACTTTTAAGCGCCCTGTG
	PDCoV-M-K175R-R	CACAGGGCGCTTAAAAGTGTAGTG
	PDCoV-M-K207R-F	TAACCACTTCAGCTGCCGGTGACGCTCGCC
	PDCoV-M-K207R-R	GGCGAGCGTCACCGGCAGCTGAAGTGGTTA
	PDCoV-M-K215R-F	ACGCTCGCCTGTATAAGTATATGTAA
	PDCoV-M-K215R-R	AAGATCTGCTAGCTCGAGTTACATATACTTATACAGGCGAGCGT
