# Supplementary material for: O-GlcNAcylation licenses RNF166 to degrade the M protein of porcine coronaviruses
Source: PLoS Pathog. 2026 Jun 25;22(6):e1014301. doi: 10.1371/journal.ppat.1014301 (PMC13298740; doi:10.1371/journal.ppat.1014301)
Supplement: S2 Table — (XLSX) [file ppat.1014301.s012.xlsx]

## Sheet: S2 Table
	S2 Table. Primers used for siRNA interference.
	Name	Sequence (5’—3’)
	si-ATRN-F	AUGAGUUUCCAACCAAAUGCC
	si-ATRN-R	CAUUUGGUUGGAAACUCAUGU
	si-GIGYF2-F	AAGACAUAGUAAAAUAGCCCG
	si-GIGYF2-R	GGCUAUUUUACUAUGUCUUUA
	si-RNF166-F	CUGCCGAGGCUGCAGUAAG
	si-RNF166-R	CUUACUGCAGCCUCGGCAG
	si-KATNB1-F	AGAUGUUGGCUUUGUGUCCCA
	si-KATNB1-R	GGACACAAAGCCAACAUCUGC
	si-SYNPO-F	UGUUGGAUGCUAGAAAGUGGC
	si-SYNPO-R	CACUUUCUAGCAUCCAACAGA
	si-KRT7-F	UCUCAUUCCGGGUAUUCCGGA
	si-KRT7-R	CGGAAUACCCGGAAUGAGAUU
	si-PKM-F	UUAAAGGCCAGAGUCUUGGGA
	si-PKM-R	CCAAGACUCUGGCCUUUAACC
	si-ACTG1-F	CACCAUGAAGAUCAAGAUC
	si-ACTG1-R	GAUCUUGAUCUUCAUGGUG
	si-CCDC6-F	AAUUUUCUUCAUCAGUUUGUU
	si-CCDC6-R	CAAACUGAUGAAGAAAAUUAA
	si-CNOT1-F	UAUCUCUUUACUAAAGUGCUG
	si-CNOT1-R	GCACUUUAGUAAAGAGAUAGA
	si-EEF1A1-F	AAUACCACCAAUUUUGUAGAC
	si-EEF1A1-R	CUACAAAAUUGGUGGUAUUGG
	si-SPTBN1-F	CAGAAAUUCCUGCAAGAUU
	si-SPTBN1-R	AAUCUUGCAGGAAUUUCUG
