# Supplementary material for: O-GlcNAcylation licenses RNF166 to degrade the M protein of porcine coronaviruses
Source: PLoS Pathog. 2026 Jun 25;22(6):e1014301. doi: 10.1371/journal.ppat.1014301 (PMC13298740; doi:10.1371/journal.ppat.1014301)
Supplement: S3 Table — (XLSX) [file ppat.1014301.s013.xlsx]

## Sheet: S3 Table
	S3 Table. Primers used for Cas9-mediated sgRNA construction.
	Name	Sequence (5’—3’)
	sgRNF166-F	CACCGAGCGGACGCCACCAGGCTGCGG
	sgRNF166-R	AAACCCGCAGCCTGGTGGCGTCCGCTC
	sgOGT-F	CACCCAGCACAGGGTTAGCTGAGTTGG
	sgOGT-R	AAACCCAACTCAGCTAACCCTGTGCTG
	ssDNA-R	AAAAGCACCGACTCGGTGCCACTTTTTCAAGTTGATAACGGACTAGCCTTATTTTAACTTGCTATTTCTAGCTCTAAAAC
	sgPDCoV-Ma-F	GCAGCATATCTTGTTAGGCCTATT
	sgPDCoV-Mb-R	GGTGTCAAAACTTTAATTTAATTCATCTTCAAGAATG
