# Supplementary material for: O-GlcNAcylation licenses RNF166 to degrade the M protein of porcine coronaviruses
Source: PLoS Pathog. 2026 Jun 25;22(6):e1014301. doi: 10.1371/journal.ppat.1014301 (PMC13298740; doi:10.1371/journal.ppat.1014301)
Supplement: S4 Table — (XLSX) [file ppat.1014301.s014.xlsx]

## Sheet: S4 Table
	S4 Table. Primers used for RT-qPCR.
	Name	Sequence (5’—3’)
	GFAT-F	ACTACCATGTTCCTCGCACAAGAC
	GFAT-R	TCAACTCCCACACCAGCAGAATC
	AGX-F	GTGGAGCAAAGGTGGTGGAG
	AGX-R	CGTTGAACAGCAGTCGTCCA
	ISG15-F	CCTGTTGATGGTGCAAAGCT
	ISG15-R	TGCACATAGGCTTGAGGTCA
	ISG54-F	CTGGCAAAGAGCCCTAAGGA
	ISG54-R	CTCAGAGGGTCAATGGAATTCC
	ISG56-F	AAATGAATGAAGCCCTGGAGTATT
	ISG56-R	AGGGATCAAGTCCCACAGATTTT
	GAPDH (porcine)-F	ACATGGCCTCCAAGGAGTAAGA
	GAPDH (porcine)-R	GATCGAGTTGGGGCTGTGACT
	GAPDH (human)-F	TCATGACCACAGTCCATGCC
	GAPDH (human)-R	GGATGACCTTGCCCACAGCC
	IFNβ (human)-F	GAAGGAGGACGCCGCATTGAC
	IFNβ (human)-R	ACAATAGTCTCATTCCAGCCAGTGC
	PDCoV-N-F	AGCTGCTACCTCTCCGATTC
	PDCoV-N-R	ACATTGGCACCAGTACGAGA
	SADS-CoV-N-F	CTGACTGTTGTTGAGGTTAC
	SADS-CoV-N-R	TCTGCCAAAGCTTGTTTAAC
	TGEV-N-F	GAGTTGTCTGGGTTGCCAAG
	TGEV-N-R	TGGATTGTTGCCTGCCTCTA
	PEDV-N-F	GAATGCAAAACCCCAGAGAA
	PEDV-N-R	GTGTCACCACCATCAACAGC
