# Supplementary material for: O-GlcNAcylation licenses RNF166 to degrade the M protein of porcine coronaviruses
Source: PLoS Pathog. 2026 Jun 25;22(6):e1014301. doi: 10.1371/journal.ppat.1014301 (PMC13298740; doi:10.1371/journal.ppat.1014301)
Supplement: S5 Table — (XLSX) [file ppat.1014301.s015.xlsx]

## Sheet: S5 Table
	S5 Table. Subcellular localization of O-GlcNAcylation targets.
	Protein name	Nucleus	Cytoplasm	Nucleus and Cytoplasm	Others
	PKM		√
	HTT			√
	GIGYF2		√
	PBX2	√
	MAP1B				√
	UBAP2L			√
	RUNX2	√
	EMSY	√
	NEK4		√
	LIN54				√
	QSER1			√
	ARHGEF1				√
	SAP130	√
	NUP153	√
	ANKRD17	√
	EEF1A1		√
	SBNO1	√
	PLIN3				√
	ARHGEF2	√
	AMBRA1				√
	PICALM				√
	KANSL3			√
	UBQLN2				√
	CTSD			√
	ZNF451	√
	OGT			√
	BICC1				√
	CCDC6		√
	TNRC6A				√
	HIVEP1			√
	PHC3	√
	RC3H1				√
	EEF2				√
	CAMSAP2				√
	YTHDF3				√
	DOCK4			√
	PLEKHA2			√
	RNF166		√
	NOTCH2			√
	RGL1			√
	SIPA1L1				√
	EPB41L4A	√
	SKI	√
	EP400	√
	JMJD1C			√
	RFX1	√
	DLC1				√
	TASOR2			√
	ZC3H14	√
	CIC			√
	KATNB1		√
	KIAA1217			√
	ACIN1			√
	ASXL2	√
	HSPD1		√
	LRRC47	√
	NOTCH1	√
	CCDC170				√
	MUC4				√
	KIF14				√
	BPTF	√
	PYGM				√
	ABI1			√
	SNAP47			√
	CHD9			√
	PHF12	√
	ARNT	√
	ACTG1				√
	SMTNL2	√
	ZFP64	√
	FOXK1	√
	SPEN	√
	TENT4A			√
	BICRA	√
	VEZF1	√
	ATRN		√
	RAD54L2			√
	NCOR2	√
	PPM1F	√
	SLC26A2				√
	RBM14	√
	REV3L	√
	FOXK2			√
	BAG3			√
	ZNF281	√
	HIVEP2	√
	PDLIM1				√
	RBM48	√
	TNS2				√
	ZFR	√
	CNOT1		√
	PIK3C2A			√
	CPNE1	√
	VIM			√
	LMNA	√
	SEC16A				√
	SPTBN1		√
	SYNPO				√
	ZBTB20	√
	ARID2	√
	HUWE1			√
	KRT7		√
	RANBP2			√
	TROAP				√
	TAF9B	√
