# Supplementary material for: O-GlcNAcylation licenses RNF166 to degrade the M protein of porcine coronaviruses
Source: PLoS Pathog. 2026 Jun 25;22(6):e1014301. doi: 10.1371/journal.ppat.1014301 (PMC13298740; doi:10.1371/journal.ppat.1014301)
Supplement: S1 Data — (XLSX) [file ppat.1014301.s016.xlsx]

## Sheet: Fig 1C
UDP-GlcNAc (ng/ml)
			PDCoV					Ctrl
			0h	44.0478	36.439	39.5528		0h	44.0599	38.9712	36.3421
			4h	70.5451	60.598	73.5862		4h	36.7419	46.7133	41.0552
			8h	117.603	102.507	109.388		8h	37.1054	39.8315	46.4225
			12h	218.031	208.448	231.298		12h	39.3105	37.3598	40.1343

## Sheet: Fig ID
Relative expression of PDCoV N
			Ctrl	UDP-GlcNAc
			1.005	0.171702
			0.999832	0.168298
			0.995164	0.16946

## Sheet: Fig 1E
Relative expression of PDCoV N
					Ctrl	OSMI-1			Ctrl	MK8719
					1.00333	26.0143			0.968755	0.045392
					0.965838	24.9241			1.00685	0.046609
					1.03083	24.3669			1.0244	0.04725

## Sheet: Fig 1F
Relative expression of PDCoV N
						WT	OGT (KO)
						1.0042	69.5064
						0.998573	68.6612
						0.997225	65.8779

## Sheet: Fig 1G
Relative expression of PDCoV N
					WT	WT+UDP-GlcNAc	OGT(KO)	OGT(KO)+UDP-GlcNAc
					0.992431	0.283066	116.851	99.4899
					1.01499	0.28906	117.882	109.648
					0.99258	0.289812	112.428	104.285

## Sheet: Fig 1H
Virus titer (LgTCID50/mL)
					WT	WT+UDP-GlcNAc	OGT(KO)	OGT(KO)+UDP-GlcNAc
					6.386	5.5	8.194	8.116
					6.5	5.353	8.116	8.3
					6.386	5.231	8	8.4

## Sheet: Fig 1I
Virus titer (LgTCID50/mL)
					Ctrl	UDP-GlcNAc	UDP-GlcNAc+GOT	UDP-GlcNAc+OGT(DP)
					0.940382	0.898154	0.0448245	1.01769
					1.01731	0.980198	0.0426744	1.01272
					1.04231	0.928486	0.0445935	1.04094

## Sheet: Fig 2A
OGT enzyme activity (IU/L)
					Ctrl						PDCoV
					0h	4.78484	4.74564	5.02005			0h	4.54962	4.58883	5.21607
					4h	5.17686	4.54962	4.27521			4h	5.29447	5.96091	6.11772
					8h	5.02005	4.62803	4.35361			8h	8.27386	7.45061	7.64662
					12h	4.82404	5.29447	4.31441			12h	8.62668	8.82269	9.29312

## Sheet: Fig 2B
OGT enzyme activity (IU/L)
					Ctrl						PDCoV
					0 MOI	4.82404	5.45128	4.98085			0 MOI	4.54962	4.94165	5.05926
					1 MOI	5.02005	4.51042	5.37288			1 MOI	7.56821	7.76423	7.2546
					2 MOI	4.82404	4.66723	5.41208			2 MOI	8.74429	8.31306	8.62668
					3 MOI	5.13766	5.33367	5.60809			3 MOI	8.78349	8.54828	8.70509

## Sheet: Fig 2F
Relative expression of PDCoV N
					Ctrl	ATRN	GIGYF2	RNF166	KATNB1	HSPD1	KRT7	PKM	NEK4	CCDC6	CNOT1	EEF1A1	SPTBN1
					0.967	1.028	1.094	3.683	2.414	1.624	1.034	2.022	0.29	2.036	2.049	1.503	0.767
					1.007	1.036	1.107	3.54	2.273	1.593	0.994	2.029	0.296	1.89	2.103	1.395	0.842
					1.026	1.039	1.1	3.694	2.262	1.608	1.021	2.152	0.29	1.829	1.91	1.305	0.792

[truncated: 36 more sheets: Fig 2G, Fig 2H, Fig 4A, Fig 4B, Fig 4C, Fig 4D, Fig 4E, Fig 6B, Fig 6D, Fig 6F, Fig 6H, Fig 7B, Fig 7C, Fig 7D, Fig 7E, Fig 7F, S1A Fig, S1B Fig, S1C Fig, S1D Fig …]
